# Supplementary material for: Golgin-160 and GMAP210 play an important role in U251 cells migration and invasion initiated by GDNF
Source: PLoS One. 2019 Jan 29;14(1):e0211501. doi: 10.1371/journal.pone.0211501 (PMC6351060; doi:10.1371/journal.pone.0211501)
Supplement: S1 Video — (ZIP) [file pone.0211501.s003.zip]

Archive with 2 entries (2 files):
- control.avi
- GDNF group.avi
